# Supplementary material for: A Patient-Ready Wearable Transcutaneous CO2 Sensor
Source: Biosensors (Basel). 2022 May 13;12(5):333. doi: 10.3390/bios12050333 (PMC9138690; doi:10.3390/bios12050333)
Supplement: Supplementary file 1 [file biosensors-12-00333-s001.zip]

Archive with 1 entries (1 files):
- biosensors-1710480-supplementary.pdf
